# Supplementary material for: Robust Phylodynamic Analysis of Genetic Sequencing Data from Structured Populations
Source: Viruses. 2022 Jul 27;14(8):1648. doi: 10.3390/v14081648 (PMC9413058; doi:10.3390/v14081648)
Supplement: Supplementary file 1 [file viruses-14-01648-s001.zip]

Archive with 8 entries (7 files):
- Supplementary_files/
- __MACOSX/._Supplementary_files
- Supplementary_files/.DS_Store
- __MACOSX/Supplementary_files/._.DS_Store
- Supplementary_files/H3N2_analysis_dataset_500seq.xml
- __MACOSX/Supplementary_files/._H3N2_analysis_dataset_500seq.xml
- Supplementary_files/H3N2_analysis_dataset_175seq.xml
- __MACOSX/Supplementary_files/._H3N2_analysis_dataset_175seq.xml
